# Supplementary material for: Effects of Whey Protein Supplementation on Inflammatory Marker Concentrations in Older Adults
Source: Nutrients. 2023 Sep 21;15(18):4081. doi: 10.3390/nu15184081 (PMC10534557; doi:10.3390/nu15184081)
Supplement: Supplementary file 1 [file nutrients-15-04081-s001.zip]

Archive with 1 entries (1 files):
- nutrients-2554698-supplementary.pdf
